# Supplementary material for: FERMT1 Is a Prognostic Marker Involved in Immune Infiltration of Pancreatic Adenocarcinoma Correlating with m6A Modification and Necroptosis
Source: Genes (Basel). 2023 Mar 16;14(3):734. doi: 10.3390/genes14030734 (PMC10048534; doi:10.3390/genes14030734)
Supplement: Supplementary file 1 [file genes-14-00734-s001.zip]

Archive with 3 entries (3 files):
- Table S1. The expression levels of FERMT1 in the TCGA and GTEx databases.xlsx
- Table S2. Differential genes in the GSE28735 data chip.xlsx
- Table S3. Differential genes in the GSE62452 data chip.xlsx
