# Supplementary material for: FERMT1 Is a Prognostic Marker Involved in Immune Infiltration of Pancreatic Adenocarcinoma Correlating with m6A Modification and Necroptosis
Source: Genes (Basel). 2023 Mar 16;14(3):734. doi: 10.3390/genes14030734 (PMC10048534; doi:10.3390/genes14030734)
Supplement: Supplementary file 1 [file genes-14-00734-s001.zip › Table S1. The expression levels of FERMT1 in the TCGA and GTEx databases.xlsx]

## Sheet: Sheet 1
sample_id	gene	status	expression
TCGA-YB-A89D-11	FERMT1	Normal	3.80118
TCGA-HV-A5A3-11	FERMT1	Normal	2.25704
TCGA-H6-A45N-11	FERMT1	Normal	0.321936
TCGA-H6-8124-11	FERMT1	Normal	2.20477
GTEX-SNOS-0926-SM-4DM7A	FERMT1	Normal	0.687044
GTEX-OHPM-1026-SM-3LK74	FERMT1	Normal	0.76554
GTEX-UJHI-0626-SM-3DB8T	FERMT1	Normal	0.59455
GTEX-111YS-1226-SM-5EGGJ	FERMT1	Normal	0.545956
GTEX-13D11-2226-SM-5IFEO	FERMT1	Normal	1.02146
GTEX-ZF3C-2026-SM-4WWB5	FERMT1	Normal	1.11767
GTEX-117YX-0226-SM-5EGH6	FERMT1	Normal	0.848008
GTEX-SUCS-1426-SM-4DM5W	FERMT1	Normal	0.871834
GTEX-ZF29-1126-SM-4WKGO	FERMT1	Normal	0.687044
GTEX-OHPL-1026-SM-3MJGI	FERMT1	Normal	0.956073
GTEX-131XG-1426-SM-5GCMO	FERMT1	Normal	0.641556
GTEX-XMK1-0326-SM-4B652	FERMT1	Normal	0.871834
GTEX-U8XE-2026-SM-5CHQF	FERMT1	Normal	0
GTEX-146FH-1826-SM-5QGQ7	FERMT1	Normal	1.55087
GTEX-ZV7C-0726-SM-59HKH	FERMT1	Normal	0.74845
GTEX-ZPIC-0926-SM-4WWFK	FERMT1	Normal	0.604087
GTEX-11TT1-0326-SM-5LUAY	FERMT1	Normal	0.910726
GTEX-ZYFG-0826-SM-5BC5T	FERMT1	Normal	0.773987
GTEX-S95S-0726-SM-4B64H	FERMT1	Normal	0.62293
GTEX-13OVI-0526-SM-5IFFQ	FERMT1	Normal	0.669016
GTEX-13U4I-1526-SM-5IFFF	FERMT1	Normal	0.713697
GTEX-11LCK-0226-SM-5A5M6	FERMT1	Normal	0.687044
GTEX-132QS-0926-SM-5P9GB	FERMT1	Normal	0.933562
GTEX-WHWD-0726-SM-4OORX	FERMT1	Normal	0.887511
GTEX-W5X1-0226-SM-5CHTO	FERMT1	Normal	0
GTEX-SIU7-0926-SM-4BRX1	FERMT1	Normal	0.933562
GTEX-QCQG-0426-SM-48U29	FERMT1	Normal	1.09761
GTEX-YB5E-0526-SM-4VDSD	FERMT1	Normal	0.62293
GTEX-WRHK-0226-SM-4MVOH	FERMT1	Normal	0.344836
GTEX-WHSB-0726-SM-4M1XQ	FERMT1	Normal	0.856001
GTEX-Q2AH-0926-SM-48TZK	FERMT1	Normal	1.04263
GTEX-12WSK-0226-SM-5BC62	FERMT1	Normal	0.918387
GTEX-X15G-0726-SM-4PQZ5	FERMT1	Normal	0.807361
GTEX-RM2N-0326-SM-48FD8	FERMT1	Normal	0.63226
GTEX-13O61-2126-SM-5IJEO	FERMT1	Normal	0.443614
GTEX-PSDG-1526-SM-48TCY	FERMT1	Normal	0.941119
GTEX-11I78-0626-SM-5A5LZ	FERMT1	Normal	0.669016
GTEX-11XUK-0626-SM-5N9ES	FERMT1	Normal	0.565594
GTEX-XQ8I-1926-SM-4BOOK	FERMT1	Normal	0.659921
GTEX-Y8E4-1326-SM-5IFIY	FERMT1	Normal	0.956073
GTEX-ZAB4-1726-SM-5HL8C	FERMT1	Normal	0.565594
GTEX-NPJ8-2126-SM-3MJGK	FERMT1	Normal	0.782421
GTEX-11ILO-1526-SM-5A5KZ	FERMT1	Normal	0.985488
GTEX-X4LF-0326-SM-4QAS9	FERMT1	Normal	0.910726
GTEX-OOBJ-1026-SM-3NB2L	FERMT1	Normal	0.505893
GTEX-PLZ6-0726-SM-3P619	FERMT1	Normal	0.799068
GTEX-PW2O-0826-SM-48TC5	FERMT1	Normal	1.24487
GTEX-ZDTT-1126-SM-4WKFW	FERMT1	Normal	0.704867
GTEX-N7MT-1626-SM-3LK71	FERMT1	Normal	1.15058
GTEX-145MO-2126-SM-5Q5CZ	FERMT1	Normal	0.584968
GTEX-ZEX8-1026-SM-4WKHE	FERMT1	Normal	0.74845
GTEX-YEC3-0626-SM-4YCFE	FERMT1	Normal	0.485434
GTEX-ZYY3-0826-SM-5E44R	FERMT1	Normal	0.856001
GTEX-ZVT2-2026-SM-5NQ8Q	FERMT1	Normal	0.575314
GTEX-XYKS-1226-SM-4BRVI	FERMT1	Normal	1.45417
GTEX-V1D1-0726-SM-4JBH7	FERMT1	Normal	0.918387
GTEX-139YR-1526-SM-5IFJ1	FERMT1	Normal	0.584968
GTEX-WYJK-2426-SM-4ONDQ	FERMT1	Normal	0.848008
GTEX-13CF3-1026-SM-5LZWY	FERMT1	Normal	0.739854
GTEX-13SLX-1326-SM-5S2QS	FERMT1	Normal	0.565594
GTEX-RWS6-1126-SM-47JXC	FERMT1	Normal	0.871834
GTEX-ZLFU-0726-SM-57WF6	FERMT1	Normal	0.565594
GTEX-U8XE-2026-SM-3DB8S	FERMT1	Normal	0.757041
GTEX-144GN-0826-SM-5LU5G	FERMT1	Normal	1.10434
GTEX-XPVG-0326-SM-4B653	FERMT1	Normal	0.999979
GTEX-12WSL-0426-SM-5GCNX	FERMT1	Normal	1.03564
GTEX-146FQ-1526-SM-5Q5CX	FERMT1	Normal	1.02858
GTEX-12WSN-0826-SM-5GCOF	FERMT1	Normal	0.76554
GTEX-ZLWG-0326-SM-4WWC7	FERMT1	Normal	0.687044
GTEX-ZP4G-0426-SM-4YCER	FERMT1	Normal	0.757041
GTEX-P4QS-1026-SM-3NMCW	FERMT1	Normal	0.918387
GTEX-1399S-0326-SM-5IFFS	FERMT1	Normal	0.536053
GTEX-13PL7-2226-SM-5L3IC	FERMT1	Normal	1.80321
GTEX-XXEK-1726-SM-4BRVB	FERMT1	Normal	1.1635
GTEX-1339X-1026-SM-5IFH5	FERMT1	Normal	0.545956
GTEX-13FH7-1426-SM-5IFIC	FERMT1	Normal	0.871834
GTEX-13FTX-1226-SM-5IFGN	FERMT1	Normal	1.03564
GTEX-13NZA-1726-SM-5J1NA	FERMT1	Normal	1.50078
GTEX-QESD-0226-SM-447BH	FERMT1	Normal	0.38957
GTEX-S32W-0826-SM-4AD5Z	FERMT1	Normal	0.999979
GTEX-S3XE-0526-SM-4AD4G	FERMT1	Normal	0.63226
GTEX-QV31-0226-SM-447BO	FERMT1	Normal	0.310339
GTEX-Q2AI-0426-SM-48U13	FERMT1	Normal	0.856001
GTEX-ZVZP-0626-SM-59HL5	FERMT1	Normal	0.731174
GTEX-QDVJ-1226-SM-48U1V	FERMT1	Normal	1.55087
GTEX-W5WG-0826-SM-4RGNE	FERMT1	Normal	0.74845
GTEX-OOBK-1026-SM-48TC2	FERMT1	Normal	0.941119
GTEX-14ICL-1126-SM-5S2RE	FERMT1	Normal	0.918387
GTEX-ZAK1-2326-SM-5CVMY	FERMT1	Normal	0.422222
GTEX-WI4N-1826-SM-4OOSF	FERMT1	Normal	0.495692
GTEX-1128S-0826-SM-5GZZI	FERMT1	Normal	0.863959
GTEX-1211K-1126-SM-5EGGB	FERMT1	Normal	0.722454
GTEX-11P7K-0526-SM-5BC5I	FERMT1	Normal	1.07038
GTEX-12WSG-1026-SM-5EGII	FERMT1	Normal	0.505893
GTEX-YEC3-0626-SM-5IFHZ	FERMT1	Normal	0.604087
GTEX-S33H-1226-SM-4AD69	FERMT1	Normal	0.799068
GTEX-13X6H-0626-SM-5LU53	FERMT1	Normal	0.863959
GTEX-ZDYS-2526-SM-4WKGU	FERMT1	Normal	0.815589
GTEX-Y9LG-0726-SM-4VDS3	FERMT1	Normal	1.21411
GTEX-WFJO-0626-SM-4LVMC	FERMT1	Normal	0.933562
GTEX-11ONC-0526-SM-5BC57	FERMT1	Normal	0.704867
GTEX-14AS3-0326-SM-5Q5DB	FERMT1	Normal	0.89531
GTEX-11DXX-0926-SM-5H112	FERMT1	Normal	0.536053
GTEX-ZYW4-2126-SM-59HJ9	FERMT1	Normal	0.887511
GTEX-PX3G-1026-SM-48TZW	FERMT1	Normal	1.12432
GTEX-P4PP-1026-SM-3NM9O	FERMT1	Normal	0.696007
GTEX-T8EM-0826-SM-4DM76	FERMT1	Normal	0.432948
GTEX-145MN-1426-SM-5SI9H	FERMT1	Normal	0.739854
GTEX-Y3IK-0426-SM-4WWE2	FERMT1	Normal	0.713697
GTEX-V955-0326-SM-4JBGV	FERMT1	Normal	0.910726
GTEX-X3Y1-0726-SM-3P5YU	FERMT1	Normal	0.604087
GTEX-WXYG-0826-SM-4ONC7	FERMT1	Normal	1.03564
GTEX-WHPG-0326-SM-4M1XV	FERMT1	Normal	0.739854
GTEX-YEC4-1326-SM-5IFHG	FERMT1	Normal	0.356135
GTEX-WFG8-0326-SM-4LVN4	FERMT1	Normal	0.815589
GTEX-11VI4-0426-SM-5EGHZ	FERMT1	Normal	0.696007
GTEX-13YAN-2126-SM-5Q5C4	FERMT1	Normal	0.978174
GTEX-ZZPU-0726-SM-5N9C8	FERMT1	Normal	0.773987
GTEX-Y5LM-0526-SM-4V6G3	FERMT1	Normal	0.948623
GTEX-13N11-0226-SM-5KM3C	FERMT1	Normal	1.275
GTEX-SE5C-0326-SM-4BRWX	FERMT1	Normal	0.731174
GTEX-131XE-1926-SM-5IFER	FERMT1	Normal	0.823748
GTEX-Y8LW-1026-SM-5IFJY	FERMT1	Normal	1.02146
GTEX-ZG7Y-0326-SM-4WWEY	FERMT1	Normal	0.475073
GTEX-QLQW-0326-SM-447A8	FERMT1	Normal	0.650778
GTEX-VJYA-0826-SM-4KL1M	FERMT1	Normal	1.42762
GTEX-R55G-0326-SM-48FDM	FERMT1	Normal	0.807361
GTEX-QV44-0426-SM-4R1KF	FERMT1	Normal	0.696007
GTEX-132AR-1826-SM-5EGHR	FERMT1	Normal	0.641556
GTEX-S4P3-0626-SM-4AD59	FERMT1	Normal	0.696007
GTEX-13VXT-1226-SM-5LU3M	FERMT1	Normal	0.948623
GTEX-13FTW-0526-SM-5IFIP	FERMT1	Normal	0.495692
GTEX-QEL4-1326-SM-447AD	FERMT1	Normal	0.545956
GTEX-X5EB-0526-SM-46MVP	FERMT1	Normal	1.43827
GTEX-WYVS-0926-SM-4SOJV	FERMT1	Normal	0.941119
GTEX-11NSD-0526-SM-5A5LT	FERMT1	Normal	0.613537
GTEX-YF7O-1326-SM-4W1ZR	FERMT1	Normal	0.613537
GTEX-XBED-0226-SM-47JY8	FERMT1	Normal	0.526084
GTEX-13W3W-1026-SM-5IFG4	FERMT1	Normal	0.63226
GTEX-TKQ2-0426-SM-4DXUO	FERMT1	Normal	0.848008
GTEX-R55D-1426-SM-48FEN	FERMT1	Normal	0.956073
GTEX-ZYT6-1326-SM-5E453	FERMT1	Normal	0.641556
GTEX-146FR-0126-SM-5Q5F3	FERMT1	Normal	0.659921
GTEX-ZF2S-0426-SM-4WKGP	FERMT1	Normal	0.782421
GTEX-ZYWO-1326-SM-5SI8X	FERMT1	Normal	0.696007
GTEX-Y5V5-1026-SM-5LUAH	FERMT1	Normal	0.516027
GTEX-1122O-0726-SM-5GIEV	FERMT1	Normal	0.59455
GTEX-TMMY-1326-SM-4DXU9	FERMT1	Normal	0.516027
GTEX-ZC5H-0826-SM-5N9FH	FERMT1	Normal	0.863959
GTEX-1399U-0926-SM-5IFHA	FERMT1	Normal	1.08407
GTEX-145ME-0326-SM-5S2QO	FERMT1	Normal	0.696007
GTEX-VUSG-0326-SM-3GIJ7	FERMT1	Normal	0.454178
GTEX-ZTPG-1026-SM-5DUWP	FERMT1	Normal	0.485434
GTEX-111CU-0526-SM-5EGHK	FERMT1	Normal	0.575314
GTEX-ZAB5-0826-SM-5P9FU	FERMT1	Normal	0.985488
GTEX-ZT9W-0926-SM-57WFS	FERMT1	Normal	0.59455
GTEX-PWOO-0626-SM-48TZH	FERMT1	Normal	0.526084
GTEX-11EQ9-1026-SM-5H134	FERMT1	Normal	0.790754
GTEX-Y3I4-0826-SM-4TT2A	FERMT1	Normal	0.584968
GTEX-YB5K-1826-SM-5IFJC	FERMT1	Normal	0.356135
GTEX-WH7G-0826-SM-4LVMR	FERMT1	Normal	0.495692
GTEX-144FL-1526-SM-5Q5CA	FERMT1	Normal	1.57044
GTEX-R53T-0426-SM-48FEM	FERMT1	Normal	1.04263
GTEX-12WSD-1626-SM-5GCNR	FERMT1	Normal	0.575314
GTEX-XUW1-1726-SM-4BOOZ	FERMT1	Normal	0.713697
GTEX-WFON-0626-SM-4LVLX	FERMT1	Normal	1.31616
GTEX-1399R-0426-SM-5IJE3	FERMT1	Normal	1.04965
TCGA-HZ-A9TJ-06	FERMT1	Tumor	4.67976
TCGA-FB-AAQ6-01	FERMT1	Tumor	5.05958
TCGA-2L-AAQL-01	FERMT1	Tumor	5.20472
TCGA-HZ-8005-01	FERMT1	Tumor	5.39301
TCGA-HZ-A8P1-01	FERMT1	Tumor	5.41615
TCGA-IB-A7M4-01	FERMT1	Tumor	3.27504
TCGA-IB-7654-01	FERMT1	Tumor	4.42224
TCGA-IB-7886-01	FERMT1	Tumor	5.58103
TCGA-F2-A7TX-01	FERMT1	Tumor	4.48418
TCGA-HZ-7289-01	FERMT1	Tumor	3.11938
TCGA-HZ-A49I-01	FERMT1	Tumor	3.80842
TCGA-HZ-A77P-01	FERMT1	Tumor	3.05136
TCGA-IB-A5SP-01	FERMT1	Tumor	4.12016
TCGA-2L-AAQA-01	FERMT1	Tumor	5.77477
TCGA-F2-A8YN-01	FERMT1	Tumor	4.77608
TCGA-HZ-A8P0-01	FERMT1	Tumor	3.01974
TCGA-IB-AAUM-01	FERMT1	Tumor	2.80941
TCGA-2J-AAB6-01	FERMT1	Tumor	6.12658
TCGA-3A-A9J0-01	FERMT1	Tumor	4.66506
TCGA-HZ-A4BH-01	FERMT1	Tumor	5.49345
TCGA-OE-A75W-01	FERMT1	Tumor	4.28983
TCGA-2J-AABV-01	FERMT1	Tumor	1.35616
TCGA-FB-A5VM-01	FERMT1	Tumor	4.47052
TCGA-2J-AABE-01	FERMT1	Tumor	5.17992
TCGA-2J-AABF-01	FERMT1	Tumor	4.91218
TCGA-HZ-8519-01	FERMT1	Tumor	3.41688
TCGA-IB-7890-01	FERMT1	Tumor	5.16912
TCGA-US-A77E-01	FERMT1	Tumor	4.691
TCGA-HV-A7OP-01	FERMT1	Tumor	3.94767
TCGA-HZ-7918-01	FERMT1	Tumor	3.54105
TCGA-HZ-A4BK-01	FERMT1	Tumor	4.10263
TCGA-2J-AAB8-01	FERMT1	Tumor	5.02942
TCGA-2J-AABK-01	FERMT1	Tumor	4.06179
TCGA-3E-AAAZ-01	FERMT1	Tumor	5.28017
TCGA-FB-AAPP-01	FERMT1	Tumor	5.92649
TCGA-FB-AAPY-01	FERMT1	Tumor	3.22957
TCGA-HZ-7920-01	FERMT1	Tumor	4.06866
TCGA-IB-A5SO-01	FERMT1	Tumor	3.93355
TCGA-F2-6880-01	FERMT1	Tumor	1.0566
TCGA-HV-A7OL-01	FERMT1	Tumor	4.13666
TCGA-HZ-A9TJ-01	FERMT1	Tumor	3.89144
TCGA-HZ-8001-01	FERMT1	Tumor	3.52607
TCGA-FB-AAQ0-01	FERMT1	Tumor	5.18031
TCGA-IB-AAUP-01	FERMT1	Tumor	3.86888
TCGA-3A-A9I9-01	FERMT1	Tumor	3.34203
TCGA-3A-A9IS-01	FERMT1	Tumor	3.76659
TCGA-3E-AAAY-01	FERMT1	Tumor	4.30454
TCGA-IB-AAUR-01	FERMT1	Tumor	3.55578
TCGA-S4-A8RM-01	FERMT1	Tumor	4.98591
TCGA-XN-A8T3-01	FERMT1	Tumor	3.84198
TCGA-2L-AAQI-01	FERMT1	Tumor	4.28765
TCGA-HZ-7925-01	FERMT1	Tumor	4.17234
TCGA-2J-AAB1-01	FERMT1	Tumor	5.32267
TCGA-3A-A9IJ-01	FERMT1	Tumor	0.0143548
TCGA-3A-A9IU-01	FERMT1	Tumor	3.73224
TCGA-F2-A44H-01	FERMT1	Tumor	3.26455
TCGA-FB-AAPQ-01	FERMT1	Tumor	5.65646
TCGA-HZ-7923-01	FERMT1	Tumor	3.0409
TCGA-IB-A6UG-01	FERMT1	Tumor	3.94486
TCGA-IB-AAUT-01	FERMT1	Tumor	2.5261
TCGA-F2-7276-01	FERMT1	Tumor	3.84803
TCGA-IB-7893-01	FERMT1	Tumor	4.4148
TCGA-US-A77G-01	FERMT1	Tumor	4.5699
TCGA-IB-A6UF-01	FERMT1	Tumor	3.73224
TCGA-2J-AABH-01	FERMT1	Tumor	4.63107
TCGA-HZ-8002-01	FERMT1	Tumor	3.91459
TCGA-US-A776-01	FERMT1	Tumor	4.39918
TCGA-IB-7646-01	FERMT1	Tumor	3.88463
TCGA-IB-8127-01	FERMT1	Tumor	5.28836
TCGA-YB-A89D-01	FERMT1	Tumor	4.77666
TCGA-Q3-A5QY-01	FERMT1	Tumor	1.32769
TCGA-3A-A9I5-01	FERMT1	Tumor	1.95979
TCGA-F2-6879-01	FERMT1	Tumor	4.99182
TCGA-HZ-7926-01	FERMT1	Tumor	4.4168
TCGA-IB-A7LX-01	FERMT1	Tumor	6.10351
TCGA-2J-AABU-01	FERMT1	Tumor	4.4107
TCGA-2L-AAQE-01	FERMT1	Tumor	3.71366
TCGA-XD-AAUL-01	FERMT1	Tumor	4.36319
TCGA-2J-AABA-01	FERMT1	Tumor	4.93597
TCGA-3A-A9IO-01	FERMT1	Tumor	1.43827
TCGA-F2-7273-01	FERMT1	Tumor	2.26606
TCGA-FB-A4P6-01	FERMT1	Tumor	4.13505
TCGA-FB-AAPZ-01	FERMT1	Tumor	3.25094
TCGA-H8-A6C1-01	FERMT1	Tumor	3.78132
TCGA-2L-AAQM-01	FERMT1	Tumor	0.250954
TCGA-HV-A5A3-01	FERMT1	Tumor	4.29059
TCGA-HV-AA8V-01	FERMT1	Tumor	3.16674
TCGA-IB-AAUQ-01	FERMT1	Tumor	3.95796
TCGA-FB-AAQ1-01	FERMT1	Tumor	3.6915
TCGA-IB-AAUV-01	FERMT1	Tumor	2.31037
TCGA-2J-AAB4-01	FERMT1	Tumor	4.00986
TCGA-FB-A7DR-01	FERMT1	Tumor	3.41552
TCGA-3A-A9IZ-01	FERMT1	Tumor	4.65824
TCGA-3A-A9I7-01	FERMT1	Tumor	4.43425
TCGA-2J-AABO-01	FERMT1	Tumor	5.03785
TCGA-RB-AA9M-01	FERMT1	Tumor	3.81047
TCGA-IB-7647-01	FERMT1	Tumor	4.21724
TCGA-3A-A9IX-01	FERMT1	Tumor	2.81559
TCGA-IB-AAUU-01	FERMT1	Tumor	4.33989
TCGA-H6-A45N-01	FERMT1	Tumor	4.73718
TCGA-IB-7889-01	FERMT1	Tumor	4.7087
TCGA-HZ-8638-01	FERMT1	Tumor	3.88557
TCGA-IB-AAUS-01	FERMT1	Tumor	2.90112
TCGA-FB-AAQ2-01	FERMT1	Tumor	5.85325
TCGA-RB-A7B8-01	FERMT1	Tumor	4.31176
TCGA-US-A77J-01	FERMT1	Tumor	2.16031
TCGA-F2-A44G-01	FERMT1	Tumor	4.87285
TCGA-IB-8126-01	FERMT1	Tumor	1.80735
TCGA-IB-7885-01	FERMT1	Tumor	3.62998
TCGA-HZ-A77O-01	FERMT1	Tumor	4.89285
TCGA-S4-A8RP-01	FERMT1	Tumor	3.67131
TCGA-HZ-8637-01	FERMT1	Tumor	4.82169
TCGA-US-A774-01	FERMT1	Tumor	3.80322
TCGA-HV-AA8X-01	FERMT1	Tumor	5.25212
TCGA-S4-A8RO-01	FERMT1	Tumor	5.50969
TCGA-IB-AAUN-01	FERMT1	Tumor	5.71696
TCGA-LB-A7SX-01	FERMT1	Tumor	4.08239
TCGA-Z5-AAPL-01	FERMT1	Tumor	2.15379
TCGA-IB-7649-01	FERMT1	Tumor	2.84197
TCGA-YH-A8SY-01	FERMT1	Tumor	4.52423
TCGA-2J-AABT-01	FERMT1	Tumor	3.6264
TCGA-FB-A545-01	FERMT1	Tumor	5.16144
TCGA-HV-A5A4-01	FERMT1	Tumor	4.90348
TCGA-FB-A78T-01	FERMT1	Tumor	3.80424
TCGA-2J-AAB9-01	FERMT1	Tumor	5.1252
TCGA-3A-A9IB-01	FERMT1	Tumor	3.14401
TCGA-FB-A4P5-01	FERMT1	Tumor	3.28689
TCGA-HZ-8317-01	FERMT1	Tumor	3.67472
TCGA-HZ-A49H-01	FERMT1	Tumor	3.55459
TCGA-3A-A9IH-01	FERMT1	Tumor	5.12598
TCGA-IB-7888-01	FERMT1	Tumor	4.2683
TCGA-XD-AAUG-01	FERMT1	Tumor	2.85196
TCGA-FB-AAQ3-01	FERMT1	Tumor	3.04265
TCGA-HV-A5A6-01	FERMT1	Tumor	4.65305
TCGA-HZ-8003-01	FERMT1	Tumor	2.77612
TCGA-IB-7644-01	FERMT1	Tumor	4.92929
TCGA-3A-A9IR-01	FERMT1	Tumor	0
TCGA-IB-7651-01	FERMT1	Tumor	4.97265
TCGA-IB-A5SS-01	FERMT1	Tumor	5.17992
TCGA-IB-A5ST-01	FERMT1	Tumor	3.53603
TCGA-IB-AAUO-01	FERMT1	Tumor	3.50462
TCGA-LB-A8F3-01	FERMT1	Tumor	4.92359
TCGA-Q3-AA2A-01	FERMT1	Tumor	4.0461
TCGA-IB-AAUW-01	FERMT1	Tumor	3.73446
TCGA-LB-A9Q5-01	FERMT1	Tumor	3.14889
TCGA-3A-A9IN-01	FERMT1	Tumor	2.11771
TCGA-FB-AAPS-01	FERMT1	Tumor	2.42764
TCGA-IB-7887-01	FERMT1	Tumor	2.60406
TCGA-3A-A9IC-01	FERMT1	Tumor	3.21724
TCGA-HV-A5A5-01	FERMT1	Tumor	3.36459
TCGA-HZ-7922-01	FERMT1	Tumor	5.44556
TCGA-YY-A8LH-01	FERMT1	Tumor	5.67832
TCGA-2J-AABR-01	FERMT1	Tumor	3.66679
TCGA-HZ-7924-01	FERMT1	Tumor	4.28537
TCGA-RL-AAAS-01	FERMT1	Tumor	3.05655
TCGA-3A-A9IV-01	FERMT1	Tumor	0.575314
TCGA-2J-AABP-01	FERMT1	Tumor	0.941119
TCGA-HZ-8636-01	FERMT1	Tumor	4.85701
TCGA-HZ-A49G-01	FERMT1	Tumor	2.91646
TCGA-XD-AAUH-01	FERMT1	Tumor	3.93261
TCGA-H6-8124-01	FERMT1	Tumor	4.32478
TCGA-IB-A5SQ-01	FERMT1	Tumor	4.40604
TCGA-2J-AABI-01	FERMT1	Tumor	4.121
TCGA-HZ-A77Q-01	FERMT1	Tumor	4.57593
TCGA-HZ-8315-01	FERMT1	Tumor	3.86292
TCGA-US-A779-01	FERMT1	Tumor	4.73121
TCGA-IB-7897-01	FERMT1	Tumor	3.44891
TCGA-XN-A8T5-01	FERMT1	Tumor	2.59696
TCGA-HZ-7919-01	FERMT1	Tumor	5.52954
TCGA-XD-AAUI-01	FERMT1	Tumor	4.49765
TCGA-2L-AAQJ-01	FERMT1	Tumor	4.17149
TCGA-IB-7652-01	FERMT1	Tumor	5.25699
TCGA-IB-7891-01	FERMT1	Tumor	3.83389
TCGA-L1-A7W4-01	FERMT1	Tumor	3.6241
TCGA-M8-A5N4-01	FERMT1	Tumor	3.6264
TCGA-IB-7645-01	FERMT1	Tumor	4.52797
TCGA-PZ-A5RE-01	FERMT1	Tumor	3.15706
TCGA-FB-AAPU-01	FERMT1	Tumor	3.88072
TCGA-3A-A9IL-01	FERMT1	Tumor	0.63226
