# Supplementary material for: FERMT1 Is a Prognostic Marker Involved in Immune Infiltration of Pancreatic Adenocarcinoma Correlating with m6A Modification and Necroptosis
Source: Genes (Basel). 2023 Mar 16;14(3):734. doi: 10.3390/genes14030734 (PMC10048534; doi:10.3390/genes14030734)
Supplement: Supplementary file 1 [file genes-14-00734-s001.zip › Table S2. Differential genes in the GSE28735 data chip.xlsx]

## Sheet: Sheet1
gene	logFC	adj.P.Val	g
TSPAN1	3.197	6.2498e-07	up
LAMB3	2.79624	1.23108e-06	up
LAMC2	3.51663	1.23108e-06	up
SERPINB5	2.7157	1.23108e-06	up
KRT19	2.70572	1.47406e-06	up
CST1	2.50632	1.91235e-06	up
SLPI	2.3537	2.73699e-06	up
SLC2A1	2.14185	5.42038e-06	up
TMPRSS4	2.53562	5.69181e-06	up
FERMT1	2.07621	1.3321e-05	up
EGLN3	2.13534	1.3321e-05	up
ITGA2	2.90203	1.44054e-05	up
ITGB6	2.91823	2.69773e-05	up
CEMIP	2.00079	2.91287e-05	up
GALNT5	2.96849	2.91287e-05	up
AGR2	2.65625	3.2094e-05	up
SLC6A14	3.28172	4.65424e-05	up
AOX1	-2.48371	4.65424e-05	down
POSTN	3.11206	5.28668e-05	up
LIPH	2.36592	6.52675e-05	up
CTSE	2.93766	6.52675e-05	up
CEACAM6	3.27485	8.91411e-05	up
FN1	2.50494	0.000102373	up
COL11A1	2.41384	0.000103061	up
CEACAM5	3.66229	0.000105059	up
ADGRF1	2.06096	0.000125084	up
ANLN	2.02703	0.000128184	up
VSIG1	2.09988	0.000165898	up
MMP12	2.29396	0.000166458	up
SULF1	2.2512	0.000198519	up
ANXA10	2.7266	0.000212741	up
GABRP	2.72882	0.000442598	up
GCNT3	2.04864	0.00100069	up
TMC5	2.28432	0.0011541	up
TFF1	2.13648	0.00247322	up
KRT7	2.03964	0.00250485	up
MUC13	2.30316	0.00328469	up
ADH1B	-2.05463	0.00437978	down
LYVE1	-2.00458	0.00479183	down
IAPP	-2.54328	0.0059139	down
CP	2.0449	0.00799296	up
MMP7	2.08856	0.00803281	up
TSPAN8	2.01097	0.00897024	up
FABP4	-2.14632	0.020648	down
CTRL	-2.20215	0.0222907	down
ALB	-2.36875	0.0224914	down
CTRC	-2.80609	0.0269938	down
PNLIPRP1	-3.0036	0.0273806	down
ERP27	-2.46126	0.0336968	down
CELA2B	-2.22271	0.0376325	down
CLPS	-2.57148	0.0376325	down
CELA3A	-2.45305	0.0387396	down
CEL	-2.69893	0.040453	down
PLA2G1B	-2.42809	0.0455752	down
CELA2A	-2.1479	0.047266	down
SERPINI2	-2.1531	0.0478689	down
GP2	-2.62709	0.0509906	down
CELA3B	-2.02586	0.0537026	down
CPA1	-2.31004	0.0538754	down
CPA2	-2.68807	0.0589216	down
PNLIPRP2	-2.58518	0.0629754	down
PNLIP	-2.29898	0.0730829	down
