# Supplementary material for: FERMT1 Is a Prognostic Marker Involved in Immune Infiltration of Pancreatic Adenocarcinoma Correlating with m6A Modification and Necroptosis
Source: Genes (Basel). 2023 Mar 16;14(3):734. doi: 10.3390/genes14030734 (PMC10048534; doi:10.3390/genes14030734)
Supplement: Supplementary file 1 [file genes-14-00734-s001.zip › Table S3. Differential genes in the GSE62452 data chip.xlsx]

## Sheet: Sheet1
gene	logFC	adj.P.Val	g
LAMC2	2.64611	6.63377e-17	up
LAMB3	2.08458	3.29565e-16	up
TSPAN1	2.38404	7.08064e-16	up
GALNT5	2.46063	1.10472e-15	up
MBOAT2	1.54944	1.84954e-15	up
AHNAK2	1.50687	2.19696e-15	up
SLC2A1	1.66725	2.28775e-15	up
TMPRSS4	2.05944	2.86152e-15	up
ASAP2	1.02857	5.15144e-15	up
LAMA3	1.24186	5.15144e-15	up
MLPH	1.2436	5.24266e-15	up
CTSE	2.55135	8.06365e-15	up
COL17A1	1.64783	9.40055e-15	up
ITGB4	1.23344	1.0068e-14	up
TMC7	1.13751	1.32154e-14	up
CDH3	1.42968	1.99583e-14	up
STYK1	1.02838	3.66028e-14	up
SLC6A14	2.66069	8.57411e-14	up
FBXO32	1.45255	9.72023e-14	up
ITGA2	2.13857	9.73107e-14	up
COL10A1	1.4233	1.00345e-13	up
SERPINB5	1.97413	1.03758e-13	up
KRT19	1.82513	1.21458e-13	up
NOX4	1.41203	3.56794e-13	up
TRIM29	1.28035	3.56794e-13	up
FGD6	1.18177	6.99256e-13	up
COL11A1	1.85444	7.0791e-13	up
CEACAM5	2.79467	7.56841e-13	up
FERMT1	1.3404	1.02095e-12	up
CEACAM6	2.42131	1.11704e-12	up
FN1	2.18803	1.25161e-12	up
ANTXR1	1.55107	1.25161e-12	up
SULF1	1.98071	1.30608e-12	up
POSTN	2.49975	1.32449e-12	up
LEF1	1.23232	1.33232e-12	up
RUNX2	1.0326	1.46548e-12	up
SDR16C5	1.19708	1.67094e-12	up
APOL1	1.42798	1.8127e-12	up
ANO1	1.20465	2.40975e-12	up
EFNA5	1.00368	2.42114e-12	up
SCEL	1.54587	2.87388e-12	up
ITGA11	1.09469	2.88154e-12	up
ECT2	1.19095	2.88154e-12	up
MYOF	1.38798	3.40727e-12	up
PLEK2	1.09113	3.64534e-12	up
PLAU	1.29452	4.1013e-12	up
CAPG	1.22176	4.61023e-12	up
OSBPL3	1.16001	4.72348e-12	up
NQO1	1.31074	4.99442e-12	up
INPP4B	1.18023	4.99442e-12	up
FXYD3	1.32405	4.99442e-12	up
EGLN3	1.38734	5.01982e-12	up
S100A16	1.00368	5.16418e-12	up
TNS4	1.30657	8.57849e-12	up
IFI27	1.22992	8.72248e-12	up
AGR2	1.85931	1.04987e-11	up
CEMIP	1.38725	1.16144e-11	up
ITGA3	1.42957	1.20094e-11	up
SLPI	1.72764	1.31293e-11	up
LMO7	1.16958	1.35711e-11	up
SLC6A6	1.19735	1.37914e-11	up
GPRC5A	1.00943	1.46741e-11	up
IL1RAP	1.08011	1.96111e-11	up
SLC7A2	-1.39398	2.13818e-11	down
CDH11	1.51098	2.62274e-11	up
SYTL2	1.06463	2.78168e-11	up
MET	1.35426	3.20047e-11	up
MMP14	1.1871	3.24003e-11	up
EDNRA	1.32377	3.56079e-11	up
PTPRR	1.00638	3.73761e-11	up
PLA2R1	1.113	3.74639e-11	up
ITGB6	2.02421	3.74639e-11	up
HK2	1.16443	3.85627e-11	up
BCAS1	1.21004	4.94669e-11	up
AOX1	-1.76737	5.80699e-11	down
PLAC8	1.76479	5.80699e-11	up
OAS1	1.00383	6.65556e-11	up
ANLN	1.46508	6.67346e-11	up
EDIL3	1.61011	8.0712e-11	up
MMP11	1.23178	8.30382e-11	up
P4HA1	1.04847	8.37374e-11	up
DDX60	1.13467	9.78722e-11	up
CDCP1	1.00637	1.05733e-10	up
OAS2	1.03923	1.07816e-10	up
KRT17	1.45142	1.09082e-10	up
ERO1A	1.08923	1.60578e-10	up
DCBLD2	1.09714	1.6643e-10	up
TTN	-1.19654	1.80672e-10	down
BTG2	-1.11927	1.82662e-10	down
HEPH	1.06802	2.07154e-10	up
ADAMTS12	1.14388	2.11259e-10	up
CST2	1.04354	2.69892e-10	up
THBS2	1.53169	2.74808e-10	up
LTBP1	1.09916	2.99851e-10	up
EPHX2	-1.0539	3.06467e-10	down
ADGRF1	1.37911	3.09344e-10	up
COL8A1	1.37161	3.12029e-10	up
ARNTL2	1.0824	3.25847e-10	up
CD109	1.2498	3.29906e-10	up
IGFL2	1.07538	3.37495e-10	up
CEACAM1	1.09825	3.51722e-10	up
ANTXR2	1.02835	3.58465e-10	up
ADAM9	1.19776	4.25716e-10	up
ACSL5	1.42135	5.11002e-10	up
EPHA4	1.01619	6.21302e-10	up
VCAN	1.76035	6.77293e-10	up
CENPF	1.11646	6.83631e-10	up
PADI1	1.1439	7.19169e-10	up
ERO1B	-1.62091	7.90411e-10	down
LMO3	-1.1234	8.65654e-10	down
TGM2	1.26232	8.98778e-10	up
LIPH	1.47467	1.02604e-09	up
ETV1	1.01594	1.07569e-09	up
ADAM28	1.22807	1.34686e-09	up
COL12A1	1.64983	1.48598e-09	up
CST1	1.65111	1.51302e-09	up
ANXA10	1.9363	1.62209e-09	up
PLAT	1.41393	1.68209e-09	up
NRP2	1.06631	1.83532e-09	up
OCIAD2	1.00108	1.887e-09	up
DGKH	1.0195	1.92014e-09	up
SLC22A3	1.12699	2.12174e-09	up
AEBP1	1.07481	2.33616e-09	up
TOP2A	1.16476	2.35785e-09	up
PDK4	-1.51822	2.67787e-09	down
INHBA	1.37506	3.21291e-09	up
GREM1	1.02671	3.52216e-09	up
BGN	1.22791	3.73576e-09	up
MUC16	1.18552	3.96763e-09	up
GPX8	1.08339	4.24747e-09	up
GABRP	1.8619	4.41834e-09	up
NPR3	1.20943	5.16845e-09	up
MKI67	1.00488	5.19519e-09	up
IGFBP5	1.48842	5.62422e-09	up
FAP	1.61269	6.58195e-09	up
CLDN18	1.71684	6.84571e-09	up
NT5E	1.2388	7.59315e-09	up
KYNU	1.17494	8.05443e-09	up
MMP12	1.40722	8.19376e-09	up
S100A14	1.0829	8.30984e-09	up
ACADL	-1.44812	8.4166e-09	down
TRIM31	1.27105	1.02646e-08	up
MATN3	1.23148	1.15016e-08	up
IAPP	-2.30732	1.1536e-08	down
IGF2BP3	1.00038	1.16343e-08	up
COL5A2	1.36481	1.28443e-08	up
KRT7	1.49032	1.32496e-08	up
TMC5	1.55319	1.32496e-08	up
SLC16A12	-1.51563	1.41873e-08	down
TMED6	-1.73325	1.53546e-08	down
CXCL5	1.2255	1.5933e-08	up
ASPM	1.02951	1.85077e-08	up
ALB	-2.5123	2.1106e-08	down
C5	-1.12964	2.1851e-08	down
IFI44L	1.42154	2.41308e-08	up
BEX1	-1.06656	2.46862e-08	down
CTNND2	-1.1928	2.60091e-08	down
CCL20	1.26318	3.14143e-08	up
FNDC1	1.31049	3.3369e-08	up
NRCAM	-1.33479	3.4182e-08	down
VSIG1	1.59998	3.52661e-08	up
COL1A2	1.52596	3.61222e-08	up
IFI44	1.08506	3.8385e-08	up
ANPEP	-1.7837	4.14753e-08	down
DHRS9	1.25324	4.24727e-08	up
ACTA2	1.22721	4.89407e-08	up
SULF2	1.09054	5.99459e-08	up
DPYSL3	1.10416	6.19501e-08	up
LAMP5	1.16198	6.61275e-08	up
SLC43A1	-1.12037	6.84201e-08	down
TMEM45B	1.12038	7.03595e-08	up
COL1A1	1.52522	7.17017e-08	up
LRRN1	1.00135	7.18829e-08	up
GCNT3	1.33915	7.19286e-08	up
NR5A2	-1.85084	8.29351e-08	down
RGN	-1.02654	9.05473e-08	down
PAIP2B	-1.54267	9.76261e-08	down
COMP	1.20455	1.02663e-07	up
CYP2C18	1.25918	1.03217e-07	up
MUCL3	1.78056	1.2785e-07	up
GSTA2	-1.37727	1.29383e-07	down
TFF1	1.51191	1.37601e-07	up
TGFBI	1.01565	1.41221e-07	up
BACE1	-1.13729	1.55325e-07	down
ELAPOR1	-1.78117	1.62712e-07	down
C2CD4B	-1.12193	1.68694e-07	down
F11	-1.66642	1.6925e-07	down
DPP10	-1.09805	1.88608e-07	down
GPX2	1.07046	2.06866e-07	up
GRB14	-1.04262	2.33033e-07	down
LYZ	1.04691	2.37886e-07	up
COL3A1	1.42135	2.58416e-07	up
COL6A3	1.26582	2.58552e-07	up
MUC13	1.50571	2.94889e-07	up
OR8D4	-1.30788	2.94889e-07	down
ASPN	1.15931	3.00317e-07	up
GUCA1C	-1.17058	3.18351e-07	down
TRHDE	-1.61254	3.28233e-07	down
SRPX2	1.07257	3.45515e-07	up
NUCB2	-1.0194	3.85077e-07	down
PDIA2	-1.93899	4.05725e-07	down
SEMA3C	1.2587	4.53419e-07	up
SLC39A5	-1.29213	4.69146e-07	down
RBPJL	-1.51804	4.83547e-07	down
ANKRD22	1.13947	4.86361e-07	up
PAK3	-1.19099	5.15399e-07	down
F8	-1.07047	5.27541e-07	down
SERPINI2	-2.29682	5.35296e-07	down
CTSK	1.18896	5.43438e-07	up
HOMER2	-1.14682	5.91879e-07	down
MT1G	-1.22233	6.44117e-07	down
AQP8	-1.46258	7.1905e-07	down
PM20D1	-1.35379	7.8769e-07	down
MIR217	-1.29566	8.19409e-07	down
SPARC	1.03418	8.82503e-07	up
CELP	-1.4478	9.52416e-07	down
CTRL	-2.06287	1.04189e-06	down
FGL1	-1.67476	1.12259e-06	down
ERP27	-2.42137	1.24014e-06	down
CP	1.66822	1.3536e-06	up
FER1L6	1.06985	1.3664e-06	up
BNIP3	-1.12993	1.38751e-06	down
KLK1	-1.78552	1.53801e-06	down
MUC17	1.30351	1.62194e-06	up
TSPAN8	1.38999	1.70854e-06	up
NRG4	-1.52758	1.73449e-06	down
PNLIPRP1	-2.83634	1.93871e-06	down
EGF	-1.82382	2.2013e-06	down
GPHA2	-1.05415	2.41275e-06	down
FBN1	1.19205	2.47059e-06	up
CHRM3	-1.01666	2.60529e-06	down
LCN2	1.12142	2.88092e-06	up
TCN1	1.59036	2.98911e-06	up
TFPI2	-1.1097	3.2258e-06	down
GRPR	-1.19676	3.24625e-06	down
C6	-1.17684	3.34176e-06	down
OLR1	1.24427	4.24032e-06	up
CTRC	-2.57166	5.3862e-06	down
G6PC2	-1.08666	6.48948e-06	down
HPGD	1.06095	6.94215e-06	up
GNMT	-1.28008	7.53481e-06	down
DCDC2	-1.17868	8.53248e-06	down
SYCN	-1.24908	9.28551e-06	down
GP2	-2.60373	9.92299e-06	down
PNLIPRP2	-2.59521	1.02943e-05	down
TNFAIP6	1.15072	1.12701e-05	up
CELA2B	-2.09199	1.15582e-05	down
SST	-1.03309	1.64245e-05	down
DSG3	1.04287	1.66513e-05	up
CELA2A	-2.13888	1.67872e-05	down
SLC17A4	-1.15343	1.70601e-05	down
CELA3B	-1.96322	1.71529e-05	down
CLPS	-2.34625	1.75277e-05	down
PLA2G1B	-2.22489	1.81258e-05	down
SCGN	-1.27728	1.86021e-05	down
KCNJ16	-1.35441	2.02407e-05	down
CEL	-2.4645	2.06201e-05	down
KRT6A	1.01856	2.25092e-05	up
CPA2	-2.50327	3.00663e-05	down
PRSS3	-1.25246	3.21829e-05	down
IL22RA1	-1.03695	3.29524e-05	down
CELA3A	-2.12282	3.54984e-05	down
ADH1B	-1.10506	5.67852e-05	down
MMP1	1.19155	6.28721e-05	up
ONECUT1	-1.01615	6.42677e-05	down
SERPINB3	1.10283	7.0245e-05	up
MFAP5	1.05628	7.79092e-05	up
GATM	-1.53694	0.000103591	down
FAM3B	-1.02554	0.000112771	down
PNLIP	-2.0347	0.000140887	down
CPA1	-1.89606	0.000166395	down
MMP7	1.20065	0.000186111	up
SLC4A4	-1.38513	0.00024065	down
REG1CP	-1.98494	0.000286697	down
PRSS2	-1.27828	0.000382903	down
CPB1	-1.7052	0.000411	down
REG1B	-1.96002	0.000578167	down
REG3G	-1.27009	0.000607195	down
FABP4	-1.25084	0.000634846	down
REG1A	-1.58137	0.000740977	down
DUOX2	1.03109	0.000864657	up
PKHD1	-1.03015	0.00141095	down
REG3A	-1.48938	0.00238321	down
SPINK1	-1.29615	0.00376921	down
CFTR	-1.2762	0.00428085	down
TTR	-1.0373	0.0234856	down
